# Supplementary material for: The international spill over effect of American economy on China’s macro-economy based on MCMC-Gibbs sampling algorithm
Source: PLoS One. 2023 Nov 3;18(11):e0293909. doi: 10.1371/journal.pone.0293909 (PMC10624289; doi:10.1371/journal.pone.0293909)
Supplement: S1 Data — (XLSX) [file pone.0293909.s001.xlsx]

## Sheet: Sheet1
figure1				figure4					figure5				figure6									figure7									figure8
Feb	3.23474	2.66042		2001	0.84466	2001	0.84994		SV-TVP-VAR	169.9	0.63		0.07895	-0.05369	-0.10353	0.19517	-0.00692	-0.03078	0.03511	0.08468		0	0.17131	0	0.12351	0	-0.01992	0	0.02789		0	5.35174	0	-5.40084	0	-69.9163	0	-145.214
Mar	3.11606	3.2884		2001.03	0.84307	2001.11	0.85086		CV-TVP-VAR	-686	0.41		2.51947	0.27408	0.92842	0.47499	8.52153	-0.01438	1.19059	0.31767		1.6014	0.76892	1.27473	0.38645	1.27604	0.14741	6.93149	0.02789		8.83821	-13.2959	2.09572	-265.319	1.96104	-555.521	2.05542	-942.702
Apr	3.02634	3.50023		2001.09	0.84195	2001.19	0.86506		SV-VAR	1193	0.67		7.9639	0.05378	2.00187	0.8699	10.2368	-0.14954	2.47332	0.73553		3.37307	1.43825	3.04758	0.84064	2.6562	0.26693						3.11524	-233.974	3.07789	-642.543	3.07271	-1115.66
May	2.94391	3.79083		2001.09	0.84052	2001.3	0.861		VAR	-607	0.01		10.5801	-0.21812	3.28817	1.47253	11.997	-0.58462	3.92879	0.96909		5.30861	2.20319	5.37999	1.1753	4.30004	0.26693						5.0896	-74.453	4.9846	-655.004	5.10892	-1311.03
Jun	2.77526	4.08922		2001.17	0.83972	2001.44	0.82817						11.911	-0.53863	5.09176	2.12312			6.11283	1.20406		7.50689	3.01594	7.71345	1.31873	6.04303	0.17131						6.50316	-86.4724	7.35029	-786.156	7.37327	-1689.4
Jul	2.49892	4.25765		2001.23	0.84068	2001.49	0.82411								7.23966	2.844			8.55433	1.39337		10.0673	3.73307	10.0802	1.39044	7.35888	0.02789						8.7067	-13.1781	11.9852	-854.825	9.57292	-1970.94
Aug	2.27978	4.64162		2001.26	0.84164	2001.58	0.82282								9.43238	3.4501			11.9395	1.46911		11.9379	4.35458	11.9213	1.39044	8.93814	-0.18725						10.483	71.2518			11.0828	-2198.1
				2001.29	0.84259	2001.77	0.83315								12.0122	4.14964										10.3856	-0.35458						12.0299	231.156			11.9355	-2381.66
				2001.38	0.84801	2001.88	0.84126																			11.9986	-0.71315
				2001.49	0.84721	2002.07	0.82761
				2001.55	0.85168	2002.22	0.83278						-0.05094	6.88847	0.03275	-8.42384	0.03076	-19.9184				0	21.2	0	0.4	0	-10				0	1.77981	0	23.2078	0	17.8508
				2001.68	0.85279	2002.45	0.823						0.89443	-17.8648	0.93462	-35.0998	0.97447	-54.2505				1.13931	3	1.13507	-17.8	1.09779	-38.6				2.07921	11.5863	1.92254	122.371	1.95182	68.786
				2001.78	0.86028	2002.52	0.82835						1.9377	24.4473	1.93307	-2.37334	1.88494	-31.1166				2.0718	36.8	2.13316	13.4	2.02764	-17.8				4.01054	-35.7045	3.13738	148.614	2.96853	73.6893
				2001.97	0.85264	2002.64	0.83167						5.00452	36.4312	4.78075	-9.58156	4.08214	-55.6701				4.48555	39.4	3.94817	-2.2	4.49904	-56.8				5.12304	-70.1297	4.51486	155.142	5.06484	42.3963
				2002.06	0.85264	2002.86	0.82798						6.00033	53.8315	5.99074	-1.72556	5.03115	-59.35				5.71187	55	5.30301	-4.8	6.02023	-54.2				7.51418	-105.126	5.26893	154.805	6.44173	39.9959
				2002.2	0.84865	2002.94	0.8241						7.03699	57.8284	6.93908	-9.237	5.85131	-59.2191				6.77183	65.4	6.1641	3	7.86618	-80.2				10.2982	-149.226	6.74606	180.931	8.96543	26.3693
				2002.27	0.84674	2003.05	0.82318						8.98445	86.875	7.93357	0.5003	7.10017	-76.2611				8.36126	78.4	6.98896	-4.8	9.77613	-116.6				12.001	-180.343	8.41872	189.113	11.8827	14.3526
				2002.37	0.8418	2003.31	0.85527						10.2001	127.299	8.96858	-5.08159	8.04951	-78.0252				9.82109	104.4	8.04787	0.4	11.0858	-179						10.7478	207.716
				2002.49	0.84085	2003.56	0.83498						11.0275	169.577	9.74657	0.78973	9.59987	-98.8505				11.0543	153.8	12.0164	8.2	12.0526	-301.2						12.0275	223.217
				2002.65	0.83702	2003.61	0.85158						12.0418	294.26	10.7822	-0.96064	10.8036	-127.394				12.1317	250
				2002.77	0.83766	2003.75	0.84899								11.9926	8.81113	11.9568	-198.091
				2002.89	0.8375	2003.89	0.83553															0	3.59832	0	-1.99943	0	1.99834
				2002.96	0.83862	2004.03	0.83313															0.7293	2.8486	2.96548	-37.8023	1.58346	-7.49445
				2003.01	0.84117	2004.15	0.84272						0.11907	2.89087	0.03222	-0.96455	0.03222	-0.96455				1.81152	1.32075	4.60795	-56.8928	3.06043	-16.996
				2003.15	0.85121	2004.2	0.83497						2.18272	-1.10293	2.00753	-15.7635	1.27536	-20.3496				3.05728	2.2038	7.16936	-81.5221	4.79955	-25.6801
				2003.22	0.84994	2004.36	0.83829						3.34483	2.68329	3.16698	-24.3323	2.68971	-43.6066				11.871	38.7914	11.9629	-122.002	11.8832	-35.6078
				2003.34	0.84994	2004.61	0.86097						4.59395	11.0971	6.00432	-30.6925	4.10473	-63.7749
				2003.43	0.84548	2004.8	0.83589						7.26124	14.0143	9.09922	-39.3858	6.1649	-83.9847				0	4.92996	0	-0.27893	0	-5.86062
				2003.53	0.8458	2004.99	0.83994						9.54161	17.7285	11.9369	-44.2017	8.26841	-102.653				0.99268	10.7494	0.9184	5.41686	0.91228	-0.2885
				2003.6	0.85313	2005.15	0.82371						11.9088	25.2982			10.4586	-118.238				2.02283	12.2271	2.01672	6.52179	1.97699	1.43693
				2003.71	0.85249	2005.29	0.82611										11.8329	-127.593				3.15133	9.48681	3.07611	3.28603	3.00143	-2.41862
				2003.79	0.85409	2005.46	0.84418															4.00527	6.50123	3.92873	-0.93983	3.92089	-8.25758
				2004	0.8458	2005.59	0.84252															5.03131	4.13404	5.02174	-4.79609	5.04739	-12.8584
				2004.09	0.84596	2005.85	0.82408						0	5.3668	0	-3.78378	0	0.73359				7.36351	4.85412	6.28963	-5.42935	6.82717	-15.7295
				2004.29	0.84421	2006.14	0.85118						0.96842	10	0.96842	-0.30888	0.96842	4.78764				9.28402	5.3304	7.90117	-5.32198	8.60788	-17.7324
				2004.4	0.84501	2006.34	0.84362						1.97895	9.65251	1.89474	0.15444	1.97895	4.67181				10.8962	6.05792	9.54607	-6.08317	10.0461	-19.3596
				2004.57	0.83975	2006.44	0.83514						2.90526	6.17761	3.15789	-4.59459	3.07368	0.84942				12.0634	7.41019	11.9813	-5.24012	11.9313	-19.8753
				2004.69	0.83895	2006.55	0.83919						5.01053	3.05019	4.75789	-9.80695	3.87368	-1.9305
				2004.78	0.84166	2006.76	0.83735						6.10526	2.7027	6.35789	-13.166	4.92632	-3.89961
				2004.99	0.85712	2007.02	0.81669						7.70526	3.16602	8.12632	-15.9459	9.13684	-5.52124
				2005.18	0.84629	2007.23	0.8248						9.72632	3.97683	9.97895	-17.6834	11.9579	-5.05792
				2005.28	0.84724	2007.3	0.84177						11.0316	4.55598	12	-19.305
				2005.4	0.84677	2007.49	0.81816						12.0421	5.71429
				2005.51	0.84804	2007.62	0.81521
				2005.66	0.84502	2007.7	0.80691
				2005.75	0.84486	2007.84	0.80967
				2005.84	0.84215	2007.98	0.82516
				2005.96	0.84072	2008.07	0.81133
				2006.05	0.84231	2008.26	0.80819
				2006.15	0.84343	2008.33	0.80875
				2006.45	0.8651	2008.47	0.82202
				2006.53	0.86383	2008.54	0.82295
				2006.62	0.85761	2008.66	0.82221
				2006.74	0.85331	2008.77	0.8235
				2006.86	0.8557	2009	0.84046
				2006.93	0.86032	2009.15	0.82644
				2007.03	0.85395	2009.3	0.83364
				2007.1	0.85188	2009.47	0.81667
				2007.23	0.85252	2009.64	0.82275
				2007.33	0.85459	2009.84	0.83677
				2007.43	0.84869	2009.94	0.8399
				2007.52	0.84806	2010.05	0.85742
				2007.73	0.842	2010.15	0.85189
				2007.99	0.83467	2010.26	0.85926
				2008.3	0.83324	2010.47	0.84174
				2008.39	0.83484	2010.56	0.8399
				2008.6	0.83579	2010.62	0.83362
				2008.68	0.8409	2010.71	0.83897
				2008.79	0.84329	2010.8	0.83325
				2008.98	0.85492	2010.9	0.83491
				2009.08	0.85747	2011.08	0.82237
				2009.17	0.86608	2011.13	0.82698
				2009.27	0.86034	2011.33	0.82218
				2009.36	0.85843	2011.5	0.82089
				2009.57	0.86576	2011.62	0.82421
				2009.65	0.87469	2011.8	0.81702
				2009.77	0.87596	2011.92	0.82089
				2009.84	0.88043	2011.99	0.83066
				2010.05	0.90322	2012.11	0.82347
				2010.16	0.88808	2012.18	0.82107
				2010.23	0.88489	2012.5	0.84228
				2010.35	0.88473	2012.59	0.83951
				2010.52	0.87087	2012.83	0.84781
				2010.61	0.87087	2012.95	0.83858
				2010.83	0.86896	2013.02	0.83619
				2010.9	0.86131	2013.2	0.83471
				2011.02	0.85924	2013.27	0.82567
				2011.09	0.85287	2013.37	0.82253
				2011.28	0.85159	2013.44	0.82917
				2011.4	0.85398	2013.53	0.82954
				2011.51	0.85382	2013.63	0.82733
				2011.7	0.86578	2013.85	0.85222
				2011.87	0.87279	2013.91	0.85444
				2011.98	0.86961	2014.04	0.83931
				2012.08	0.8712	2014.18	0.83544
				2012.43	0.85415	2014.21	0.82861
				2012.6	0.85463	2014.28	0.83138
				2012.65	0.85288	2014.53	0.81404
				2012.77	0.85447	2014.63	0.81238
				2012.81	0.86053	2014.72	0.81662
				2012.93	0.86292	2014.81	0.81441
				2013.07	0.85575	2014.96	0.82141
				2013.19	0.85368	2015.09	0.82418
				2013.24	0.85862	2015.21	0.83524
				2013.35	0.86659	2015.32	0.83727
				2013.55	0.86356	2015.49	0.85756
				2013.61	0.8591	2015.61	0.83874
				2013.75	0.86149	2015.7	0.83782
				2013.83	0.86691	2015.81	0.83173
				2014.13	0.84859	2015.96	0.83505
				2014.3	0.85225	2016.03	0.82694
				2014.4	0.85162	2016.15	0.82528
				2014.51	0.85433	2016.33	0.83284
				2014.61	0.84763	2016.49	0.82527
				2014.7	0.84397	2016.7	0.81365
				2014.82	0.84365	2016.8	0.81697
				2014.86	0.8462	2016.96	0.82177
				2014.99	0.84365	2017.15	0.81752
				2015.22	0.84732	2017.24	0.82195
				2015.36	0.84828	2017.47	0.83836
				2015.58	0.86278	2017.62	0.83283
				2015.77	0.85099	2017.75	0.84407
				2015.97	0.85099	2017.85	0.83688
				2016.17	0.85577	2017.97	0.83411
				2016.45	0.85052	2018.01	0.826
				2016.66	0.85036	2018.22	0.82729
				2016.78	0.85498	2018.31	0.82157
				2016.94	0.85148	2018.46	0.82655
				2017.09	0.85466	2018.66	0.82083
				2017.23	0.85594	2018.83	0.82064
				2017.3	0.85865	2018.9	0.814
				2017.47	0.85674	2019.04	0.81492
				2017.51	0.85307	2019.08	0.81824
				2017.68	0.85515	2019.34	0.814
				2017.66	0.85722	2019.48	0.81105
				2017.86	0.85897	2019.57	0.81566
				2017.98	0.86567	2019.81	0.84424
				2018.2	0.86487	2019.97	0.81621
				2018.39	0.8773	2020.3	0.80274
				2018.81	0.84862	2020.58	0.81196
				2018.97	0.85452	2020.69	0.81306
				2019.02	0.85739	2020.74	0.81731
				2019.1	0.85882	2020.85	0.81786
				2019.21	0.85627	2020.93	0.82284
				2019.31	0.85404	2021.21	0.82763
				2019.43	0.8542	2021.32	0.83537
				2019.57	0.85755	2021.39	0.83611
				2019.68	0.85564	2021.55	0.82468
				2019.85	0.85421	2021.81	0.80844
				2019.97	0.84847	2021.93	0.80752
				2020.13	0.84752	2022.04	0.81711
				2020.25	0.84321	2022.21	0.82135
				2020.34	0.8421	2022.26	0.81416
				2020.47	0.84529	2022.42	0.81268
				2020.56	0.84704	2022.47	0.81729
				2020.73	0.84911	2022.66	0.81932
				2020.96	0.84912	2022.77	0.81397
				2021.34	0.83892	2023	0.8195
				2021.46	0.8402	2023.28	0.87796
				2021.62	0.83494	--	--
				2021.71	0.83669	--	--
				2021.81	0.84275	--	--
				2022.07	0.83813	--	--
				2022.21	0.83526	--	--
				2022.43	0.83606	--	--
				2022.5	0.84084	--	--
				2022.68	0.84546	--	--
				2022.82	0.84291	--	--
				2022.95	0.84371	--	--
				2023.06	0.841	--	--
				2023.21	0.84419	--	--
				2023.3	0.84292	--	--
						--	--
						--	--
						--	--
						--	--
						--	--
						--	--
						--	--
						--	--
						--	--
						--	--
						--	--
						--	--
						--	--
						--	--
						--	--
						--	--
						--	--
						--	--
						--	--
						--	--
						--	--
						--	--
						--	--
						--	--
						--	--
						--	--
						--	--
						--	--
						--	--
						--	--
						--	--
						--	--
						--	--
						--	--
						--	--
						--	--
						--	--
						--	--
						--	--
						--	--
						--	--
						--	--
						--	--
						--	--
						--	--
						--	--
						--	--
						--	--
						--	--
						--	--
						--	--
						--	--
						--	--
						--	--
						--	--
						--	--
						--	--
						--	--
						--	--
						--	--
						--	--
						--	--
						--	--
						--	--
						--	--
						--	--
						--	--
						--	--
						--	--
						--	--
						--	--
						--	--
						--	--
						--	--
						--	--
						--	--
						--	--
						--	--
						--	--
						--	--
						--	--
						--	--
						--	--
						--	--
						--	--
						--	--
						--	--
						--	--
						--	--
						--	--
						--	--
						--	--
						--	--
						--	--
						--	--
						--	--
						--	--
						--	--
						--	--
						--	--
						--	--
						--	--
						--	--
						--	--
						--	--
						--	--
						--	--
						--	--
						--	--
						--	--
						--	--
						--	--
						--	--
						--	--
						--	--
						--	--
						--	--
						--	--
						--	--
						--	--
						--	--
						--	--
						--	--
						--	--
						--	--
						--	--
						--	--
						--	--
						--	--
						--	--
						--	--
						--	--
						--	--
						--	--
						--	--
						--	--
						--	--
						--	--
						--	--
						--	--
